# Supplementary material for: Mathematical Modeling of Salmonella Cancer Therapies Demonstrates the Necessity of Both Bacterial Cytotoxicity and Immune Activation
Source: Bioengineering (Basel). 2025 Jul 10;12(7):751. doi: 10.3390/bioengineering12070751 (PMC12293069; doi:10.3390/bioengineering12070751)
Supplement: Supplementary file 1 [file bioengineering-12-00751-s001.zip]

Archive with 1 entries (1 files):
- bioengineering-3674668-supplementary.pdf
